# Supplementary material for: Functional synergy of heteropentameric B subunits underlies virulence in a Salmonella A2B5 toxin
Source: PLoS Pathog. 2025 Nov 12;21(11):e1013684. doi: 10.1371/journal.ppat.1013684 (PMC12629460; doi:10.1371/journal.ppat.1013684)
Supplement: S1 Table — (XLSX) [file ppat.1013684.s016.xlsx]

## Sheet: Supplementary Table 1
S1 Table. List of bacterial strains used in this study.
Strain	Relevant genotype	Source
E. coli BL21 (DE3)		Lab collection
E. coli β-2163 Δnic35		Lab collection
Salmonella diarizonae GS270	WT	Lab collection
Salmonella diarizonae GS270	ΔcdtB	This study
Salmonella diarizonae GS270	CdtBH160Q	This study
Salmonella diarizonae GS270	ΔpltBd1	This study
Salmonella diarizonae GS270	ΔpltBd2	This study
Salmonella diarizonae GS270	ΔpltBd1d2	This study
Salmonella diarizonae GS270	ΔpltBd1d2 ppltBd1	This study
Salmonella diarizonae GS270	ΔpltBd1d2 ppltBd2	This study
Salmonella diarizonae GS270	ΔpltBd1d2 ppltBd1d2	This study
Salmonella diarizonae GS270	ΔpltBd1d2 ppltBd1S35Ad2	This study
Salmonella diarizonae GS270	ΔpltBd1d2 ppltBd1d2S35A	This study
Salmonella diarizonae GS270	ΔpltBd1d2 ppltBd1S35Ad2S35A	This study
Salmonella diarizonae GS270	PltBd1-Strep-PltBd2-Flag-CdtB-Flag	This study
Salmonella diarizonae GS270	PltBd1-HA-PltBd2-Flag-CdtB-Strep	This study
Salmonella diarizonae GS270	PltBd1-Strep-PltBd2-Flag-CdtB-Strep	This study
Salmonella diarizonae GS270	PltBd1-PltBd2-CdtB-Flag	This study
Salmonella diarizonae GS270	PltBd1-PltBd2-CdtB-drice-Strep	This study
Salmonella diarizonae GS270	ΔpltBd1d2 CdtB-Flag	This study
Salmonella diarizonae GS270	ΔpltBd1d2 CdtB-Flag ppltBd1-Strep	This study
Salmonella diarizonae GS270	ΔpltBd1d2 CdtB-Flag ppltBd2-Flag	This study
Salmonella diarizonae GS270	ΔpltBd1d2 CdtB-Flag ppltBd2-6*His	This study
Salmonella diarizonae GS270	ΔpltBd1d2 CdtB-Flag ppltBd1-Strep-pltBd2-Flag	This study
Salmonella diarizonae GS270	ΔpltBd1d2 CdtB-Flag ppltBd1	This study
Salmonella diarizonae GS270	ΔpltBd1d2 CdtB-Flag ppltBd2	This study
Salmonella diarizonae GS270	ΔpltBd1d2 CdtB-Flag ppltBd1d2	This study
Salmonella diarizonae GS270	ΔpltBd1d2 CdtB-Flag ppltBd1S35Ad2	This study
Salmonella diarizonae GS270	ΔpltBd1d2 CdtB-Flag ppltBd1d2S35A	This study
Salmonella diarizonae GS270	ΔpltBd1d2 CdtB-Flag ppltBd1S35Ad2S35A	This study
Salmonella diarizonae GS270	ΔpltBd1 PltBd2-Flag-CdtB-Flag	This study
Salmonella diarizonae GS270	ΔpltBd2 PltBd1-Strep-CdtB-Flag	This study
Salmonella diarizonae GS270	ΔpltBd1d2 CdtB-Flag ppltBd1S35A-Strep-pltBd2-Flag	This study
Salmonella diarizonae GS270	ΔpltBd1d2 CdtB-Flag ppltBd1-Strep-pltBd2S35A-Flag	This study
Salmonella diarizonae GS270	ΔpltBd1d2 CdtB-Flag ppltBd1S35A-Strep-pltBd2S35A-Flag	This study
