# Supplementary material for: Functional synergy of heteropentameric B subunits underlies virulence in a Salmonella A2B5 toxin
Source: PLoS Pathog. 2025 Nov 12;21(11):e1013684. doi: 10.1371/journal.ppat.1013684 (PMC12629460; doi:10.1371/journal.ppat.1013684)
Supplement: S2 Table — (XLSX) [file ppat.1013684.s017.xlsx]

## Sheet: Supplementary Table 2
S2 Table. List of plasmids used in this study.
Plasmid	Source
pET28b-CdtB-drice-Strep-PltA-PltBd1-drice-HA	This study
pET28b-CdtB-drice-Strep-PltA-PltBd1S35A-drice-HA	This study
pACYC-PltBd2-drice-6*His	This study
pACYC-PltBd2S35A-drice-6*His	This study
pET28b-CdtB-drice-Strep-PltA-PltBd2-drice-HA	This study
pET28b-CdtB-drice-Strep-PltA-PltBd2S35A-drice-HA	This study
pET28b-PltBd1-drice-Strep	This study
pET28b-PltBd2-drice-Strep	This study
pBad-PltBd1	This study
pBad-PltBd2	This study
pBad-PltBd1-Strep	This study
pBad-PltBd2-Flag	This study
pBad-PltBd2-6*his	This study
pBad-PltBd1d2	This study
pBad-PltBd1S35Ad2	This study
pBad-PltBd1d2S35A	This study
pBad-PltBd1S35Ad2S35A	This study
pBad-PltBd1-Strep-PltBd2-Flag	This study
pBad-PltBd1S35A-Strep-PltBd2-Flag	This study
pBad-PltBd1-Strep-PltBd2S35A-Flag	This study
pBad-PltBd1S35A-Strep-PltBd2S35A-Flag	This study
pSB890-ΔcdtB	This study
pSB890-CdtBH160Q	This study
pSB890-ΔpltBd1	This study
pSB890-ΔpltBd2	This study
pSB890-ΔpltBd1d2	This study
pSB890-PltBd1-Strep	This study
pSB890-PltBd1-HA	This study
pSB890-PltBd2-Flag	This study
pSB890-CdtB-Flag	This study
pSB890-CdtB-Strep	This study
pSB890-CdtB-drice-Strep	This study
