# Supplementary material for: Functional synergy of heteropentameric B subunits underlies virulence in a Salmonella A2B5 toxin
Source: PLoS Pathog. 2025 Nov 12;21(11):e1013684. doi: 10.1371/journal.ppat.1013684 (PMC12629460; doi:10.1371/journal.ppat.1013684)
Supplement: S3 Table — (XLSX) [file ppat.1013684.s018.xlsx]

## Sheet: Supplementary Table 3
S3 Table. Primer sequences used in this study for RT-qPCR.
Gene	Forward (5’ to 3’)	Reverse (5’ to 3’)
pltBd1	CATTTGTTCTTTCAACGCCAGCGCTG	ACCAGGGCCAAAGCAGTCGGTTGC
pltBd2	GTTAATTACAGCATGGCCTTTGAG	CCAGACATTTGGTTGAACATACAC
pltA	GGGACCTACAGCAATTGATCAGTGG	GACCTCTATGTGTCTGACACACGC
cdtB	CGCGAATATCAGCGACTACAGAG	GCGTGGGTTCTGTAGGTGCAATTATG
