# Supplementary material for: Functional synergy of heteropentameric B subunits underlies virulence in a Salmonella A2B5 toxin
Source: PLoS Pathog. 2025 Nov 12;21(11):e1013684. doi: 10.1371/journal.ppat.1013684 (PMC12629460; doi:10.1371/journal.ppat.1013684)
Supplement: S4 Table — (XLSX) [file ppat.1013684.s019.xlsx]

## Sheet: Supplementary Table 4
S4 Table. Cryo-EM data collection and refinement statistics.
	PltBd1/PltBd2 heteropentameric holotoxin from S. diarizonae	PltBd1/PltBd2 heteropentameric holotoxin from E. coli	PltBd1 homopentameric holotoxin from E. coli	PltBd2 homopentameric holotoxin from E. coli
PDB Code	9KYB	9KYC	9KYD	9KYE
EMDB Code	EMD-62643	EMD-62644	EMD-62645	EMD-62646
EM Method	Single Particle	Single Particle	Single Particle	Single Particle
Particles Used	1341334	144112	196577	102088
Resolution Calculation	FSC@0.143	FSC@0.143	FSC@0.143	FSC@0.143
Voltage (kV)	300	300	300	300
Image Detector	GATAN K3	GATAN K3	GATAN K3	GATAN K3
Electron dose (e-/Å2)	60	50	60	60
Defocus Range(μm)	0.5 - 2	0.5 - 2	0.5 - 2	0.5 - 2
Magnification	81000	81000	81000	81000
Pixel Size(Å)	0.52*	1.06**	1.04***	1.04***
Symmetry Applied	C1	C1	C1	C1
Map and Dimensions
Global Resolution (Å)	2.32	2.94	3.05	2.61
Overall B-factor (Å2)	-109	-189	-83	-95
Contour Level	0.4	0.28	0.35	0.45
Map Dimensions (Å3)	187.23	178.083	187.23	187.23
Pixel Spacing (Å3)	0.523	1.063	1.043	1.043
Model Refinement Parameters
Atoms	6523	8324	6440	6290
Residues (Protein)	812	1060	820	800
Bond Length RMSD (Å)	0.007	0.005	0.004	0.003
Bond Angle RMSD (°)	1.117	0.961	0.641	0.723
MolProbity Score	2.4	2.85	2.56	2.63
Clash Score	10.53	17.42	13.28	14.05
Ramachandran
Outliers (%)	0.38	1.05	0	0.25
Allowed (%)	6.5	10.04	9.16	8.95
Favored (%)	93.12	88.91	90.84	90.2
*: Pixel size is in superresolution mode (unbinned), where the physical pixel size is 1.04 Å, but it is processed at 0.52 Å after applying the superresolution technique. **:Pixel size is binned 2x during the Motioncor processing step, resulting in a 1.06 Å pixel size. This data was collected from a different microscope. ***: Pixel size is binned 2x during the Motioncor processing step, resulting …
